# Supplementary material for: Evaluation of Sub-acute toxicity and safety profile of Charmagaz seed oil in rats
Source: PLoS One. 2025 Jul 11;20(7):e0327697. doi: 10.1371/journal.pone.0327697 (PMC12250630; doi:10.1371/journal.pone.0327697)
Supplement: S2 Table — (XLSX) [file pone.0327697.s003.xlsx]

## Sheet: Sheet1
S4. Effect of Charmagaz seed oil on Hematological Parameters
Groups	Creatinine	ALT	AST	T.CHOLESTEROL	HDL
Control	0.6	98	109	73	43
Control	0.5	99	108	72	43.1
Control	0.4	98	107	71	43.2
Control	0.6	97	106	70	43.4
Control	0.7	96	95	69	43.5
Control	0.8	95	98	74	44.3
Control	0.7	98	97	74	43.1
Control	0.6	99	91	77	43.2
Control	0.5	98	92	71	43.2
Control	0.7	91	99	70	43.5
50mg/kg	0.6	109	121	76	44.4
50mg/kg	0.5	108	123	77	44.3
50mg/kg	0.6	107	115	71	44.1
50mg/kg	0.7	111	117	82	44.2
50mg/kg	0.8	110	112	82	44.4
50mg/kg	0.8	109	128	85	44.5
50mg/kg	0.7	109	129	87	44.5
50mg/kg	0.6	109	109	69	44.6
50mg/kg	0.5	104	125	67	44.4
50mg/kg	0.6	105	128	71	44.3
500mg/kg	0.7	115	115	72	44.2
500mg/kg	0.8	117	128	73	45.5
500mg/kg	0.7	116	135	78	44.5
500mg/kg	0.6	117	141	81	45.6
500mg/kg	0.6	111	121	88	45.7
500mg/kg	0.5	112	128	81	45.6
500mg/kg	0.7	113	140	73	45.7
500mg/kg	0.8	111	145	75	45.7
500mg/kg	0.7	110	155	67	45.8
500mg/kg	0.6	109	121	75	45.9
5000mg/kg	0.5	115	170	81	45.3
5000mg/kg	0.7	115	175	83	46.7
5000mg/kg	0.5	114	171	79	46.7
5000mg/kg	0.7	120	188	81	47
5000mg/kg	0.7	121	178	88	48
5000mg/kg	0.6	115	167	76	47
5000mg/kg	0.6	116	165	75	44
5000mg/kg	0.8	118	183	71	45
5000mg/kg	0.7	119	184	72	43
5000mg/kg	0.6	121	180	77	41
